# Supplementary material for: Effective Coverage of Maternal and Newborn Health Services in Sub-Saharan Africa: What distinguishes high from medium and low performers?
Source: PLoS One. 2026 Apr 13;21(4):e0347151. doi: 10.1371/journal.pone.0347151 (PMC13075690; doi:10.1371/journal.pone.0347151)
Supplement: S3 File — (XLS) [file pone.0347151.s003.xls]

## Sheet: EC Of MNH Services
				Coverage cascade
	Contact coverage of MNH Visits Intervention covarge (Average Quality Score) of MNH visits Effective Coverage of MNH Services
Country	Frequency	4+ANC visits, n (%)	Institutional delivery, n (%)	PNC visit within 2 days mothers, n (%)	PNC visit within 2 days newborns, n (%)	Transition	4ANC visits	HF delivery	PNC mothers	PNC newborns	Transitions	ECANC4 (%)	ECDelivery Care (%)	ECPNC Mother (%)	ECPNC Newborn (%)
Angola	5405	59.68	47.19	23.99	21.05		47.2	32.8	23.7	14.6		28.169	15.4783	5.68563	3.0733
Benin	5502	50.61	85.06	66.3	64.62		42.8	67.2	65.5	45.1		21.6611	57.1603	43.4265	29.1436
Burkina Faso	4684	71.92	93.93	79.93	79.31		57	79.6	79.2	54.5		40.9944	74.7683	63.3046	43.224
Burundi	5412	51.71	85.37	51.09	49.51		31.3	58.4	50.7	21.2		16.1852	49.8561	25.9026	10.4961
Cameroon	3924	63.33	67.72	59.98	61.04		50.3	46.5	56.7	45.3		31.855	31.4898	34.0087	27.6511
Cote d'Ivoire	3858	55.83	80.15	74.04	72.54		44.2	49.2	70.5	40.4		24.6769	39.4338	52.1982	29.3062
Ethiopia	4308	33.34	36.22	16.61	13.34		21	25	16.2	9.3		7.0014	9.055	2.69082	1.24062
Gabon	2456	77.75	94.93	73.94	79.37		66.9	81.7	73.3	67.7		52.0148	77.5578	54.198	53.7335
Gambia	3129	79.28	86.66	88.27	83.52		60.7	47.8	86.9	61.8		48.123	41.4235	76.7066	51.6154
Ghana	3491	86.9	85.3	87.4	86.51		71.7	64.5	84.5	73.9		62.3073	55.0185	73.853	63.9309
Guinea	3026	35.72	54.21	49.54	43.48		27.2	26.6	43.6	30.7		9.71584	14.4199	21.5994	13.3484
Kenya	6847	66.65	87.71	77.92	82.64		48.5	55.3	75.9	51.1		32.3253	48.5036	59.1413	42.229
Liberia	2096	86.72	83.22	80.05	76.16		73.3	62	74.8	55		63.5658	51.5964	59.8774	41.888
Madagascar	4897	58.05	39.19	57.11	45.35		39.9	27.5	43.8	30.2		23.1619	10.7772	25.0142	13.6957
Malawi	6693	48.13	92.86	42.55	59.69		34.4	78.1	42.1	52.6		16.5567	72.5237	17.9136	31.3969
Mali	4150	43.15	69.86	57.82	54.91		33.4	40	53.4	33.2		14.4121	27.944	30.8759	18.2301
Mauritania	4485	39.29	72.64	43.21	40.23		30.9	45.8	42.3	24.4		12.1406	33.2691	18.2778	9.81612
Mozambique	3822	48.47	64.16	37.98	41.52		34.1	51.1	35.4	29.9		16.5283	32.7858	13.4449	12.4145
Nigeria	12935	56.18	40.57	42.61	38.13		40.2	22.2	37.5	23.2		22.5844	9.00654	15.9787	8.84616
Rwanda	3236	47.2	94.03	70.43	74.83		35.9	85.9	70.4	61.7		16.9448	80.7718	49.5827	46.1701
Senegal	2327	54.14	83.1	80.86	82.37		46.6	56.8	80.6	62.4		25.2292	47.2008	65.1732	51.3989
Sierra Leone	3950	79.44	85.32	87.03	82.8		65.8	68.2	81.7	74		52.2715	58.1882	71.1035	61.272
South Africa	1386	74.97	96.08	84.27	87		61	75	84	78.1		45.7317	72.06	70.7868	67.947
Tanzania	4335	64.74	80.84	50.57	53.91		48.5	65.4	50.1	40.3		31.3989	52.8694	25.3356	21.7257
Uganda	5901	60.25	76.44	54.99	56.18		42.9	61.9	52.8	37.7		25.8472	47.3164	29.0347	21.1799
Zambia	3905	63.03	86.3	70.44	72.47		48.4	64	69.5	56.3		30.5065	55.232	48.9558	40.8006
Zimbabwe	2454	73.25	80.98	56.98	73.76		51.1	63	56.3	64.8		37.4308	51.0174	32.0797	47.7965
Total	118614	58.5	72.51	58.02	58.12		44.3	52.6	55.4	41.6		25.9155	38.1403	32.1431	24.1779

## Sheet: Charts on EC of MNH
Country	4+ANC visits (%)	Country	Delivery care (%)	Country	PNC mothers (%)	Country	PNC newborns (%)
Liberia	63.6	Rwanda	80.8	Gambia	76.7	South Africa	67.9
Ghana	62.3	Gabon	77.6	Ghana	73.9	Ghana	63.9
Sierra Leone	52.3	Burkina Faso	74.8	Sierra Leone	71.1	Sierra Leone	61.3
Gabon	52	Malawi	72.5	South Africa	70.8	Gabon	53.7
Gambia	48.1	South Africa	72.1	Senegal	65.2	Gambia	51.6
South Africa	45.7	Sierra Leone	58.2	Burkina Faso	63.3	Senegal	51.4
Burkina Faso	41	Benin	57.2	Liberia	59.9	Zimbabwe	47.8
Zimbabwe	37.4	Zambia	55.2	Kenya	59.1	Rwanda	46.2
Kenya	32.3	Ghana	55	Gabon	54.2	Burkina Faso	43.2
Cameroon	31.9	Tanzania	52.9	Côte d'Ivoire	52.2	Kenya	42.2
Tanzania	31.4	Liberia	51.6	Rwanda	49.6	Liberia	41.9
Zambia	30.5	Zimbabwe	51	Zambia	49	Zambia	40.8
Angola	28.2	Burundi	49.9	Benin	43.4	Malawi	31.4
Uganda	25.8	Kenya	48.5	Cameroon	34	Côte d'Ivoire	29.3
Senegal	25.2	Uganda	47.3	Zimbabwe	32.1	Benin	29.1
Côte d'Ivoire	24.7	Senegal	47.2	Mali	30.9	Cameroon	27.7
Madagascar	23.2	Gambia	41.4	Uganda	29	Tanzania	21.7
Nigeria	22.6	Côte d'Ivoire	39.4	Burundi	25.9	Uganda	21.2
Benin	21.7	Mauritania	33.3	Tanzania	25.3	Mali	18.2
Rwanda	16.9	Mozambique	32.8	Madagascar	25	Madagascar	13.7
Malawi	16.6	Cameroon	31.5	Guinea	21.6	Guinea	13.3
Mozambique	16.5	Mali	27.9	Mauritania	18.3	Mozambique	12.4
Burundi	16.2	Angola	15.5	Malawi	17.9	Burundi	10.5
Mali	14.4	Guinea	14.4	Nigeria	16	Mauritania	9.8
Mauritania	12.1	Madagascar	10.8	Mozambique	13.4	Nigeria	8.8
Guinea	9.7	Ethiopia	9.1	Angola	5.7	Angola	3.1
Ethiopia	7	Nigeria	9	Ethiopia	2.7	Ethiopia	1.2
Average	25.9	Average	38.1	Average	32.1	Average	24.2

## Sheet: ANC Data
	Avaialbility of service specific ANC tracer items in percent (%)									Service specific readiness score for ANC service delivery tracer items
Country	Proportion of facilities offering antenatal care	Iron supplementation	Folic Acid Supplementation	Tetanus Toxoid Vaccination	Monitoring for hypertensive disorder of pregnancy	Mean availability of tracer items			Country	Guidelines available antenatal care	ANC check lists and/or job aids	At least one trained staff antenatal care	Blood pressure Apparatus	Haemoglobin test	Urine dipstick protein test	Iron tablets	Folic acid tablets	Tetanus toxoid vaccine	Mean availability of tracer items
Ghana	0.85	0.84	0.84	0.83	0.81	0.834			Ghana	0.43	0.6	0.6	0.94	0.52	0.73	0.67	0.85	0.67	0.667778
Liberia	0.89	0.86	0.78	0.84	0.85	0.844			Liberia	0.68	0.71	0.41	0.74	0.21	0.34	0.7	0.71	0.81	0.59
Kenya	0.81	0.79	0.77	0.48	0.79	0.728			Kenya				0.95	0.31	0.45	0.86	0.88	0.97	0.736667
Tanzania	0.88	0.76	0.87	0.87	0.87	0.85			Tanzania	0.49	0.53	0.49	0.99	0.65	0.57	0.92	0.94	0.91	0.721111
Malawi	0.6	0.59	0.49	0.59	0.57	0.568			Malawi	0.65	0.68	0.42	0.93	0.18	0.26	0.92	0.82	0.91	0.641111
Ethiopia	0.8	0.76	0.57	0.74	0.59	0.692			Ethiopia	0.29	0.57	0.44	0.69	0.08	0.15	0.66	0.6	0.35	0.425556
									Graphic analysis
									Country	Service specific availability index for antenatal care	Service specific readiness index for antenatal care
									Ghana	0.83	0.67
									Liberia	0.84	0.59
									Kenya	0.73	0.74
									Tanzania	0.85	0.72
									Malawi	0.57	0.64
									Ethiopia	0.69	0.43

## Sheet: Delivery and PNC
		Availability of BEmONC Services for delivery and PNC																									Basic Emergency and Essential Obstetric and Newborn Care services readiness
Country	Offers delivery services	Parenteral administration of antibiotics	Parenteral administration of oxytocic drugs	Parenteral administration of anticonvulsants	Assisted vaginal delivery	Manual removal of placenta	Manual removal of retained products	Mean availability of obstetric signal functions offered	Antibiotics for preterm or prolonged PROM	Neonatal resuscitation	Corticosteroids in preterm labour	KMC for premature/very small babies	Injectable antibiotics for neonatal sepsis	Mean availability of newborn signal functions offered	Administration of oxytocin for the prevention of post-partum haemorrhage	Monitoring and management of labour using partograph	Immediate and exclusive breastfeeding	Hygienic cord care	Thermal protection	Mean availability of tracer items for routine perinatal care	Overall mean availability score of BEm/EONC tracer items
																							Country	Guidelines for essential childbirth care	Check-lists and/or job-aids for essential childbirth care	Guidelines for essential newborn care	At least one staff trained in essential childbirth care	Staff trained in newborn resuscitation	Emergency transport	Sterilization equipment	Examination light	Delivery pack	Suction apparatus	Manual vacuum extractor	Vacuum aspirator or D&C kit	Neonatal bag and mask	Delivery bed	Partograph	Gloves	Infant weighting scale	Blood pressure apparatus	Soap and running water OR alcohol-based hand rub	Antibiotic eye ointment	Injectable uterotonic	Injectable antibiotic	Magnesium sulphate (injectable)	Skin disinfectant	Intravenous solution with infusion set	Mean readiness score of BEmONC tracer items
Rwanda	N/A	N/A	N/A	N/A	N/A	N/A	N/A	N/A	N/A	N/A	N/A	N/A	N/A	N/A	N/A	N/A	N/A	N/A	N/A	N/A	N/A		Rwanda	N/A	N/A	N/A	N/A	N/A	N/A	N/A	N/A	N/A	N/A	N/A	N/A	N/A	N/A	N/A	N/A	N/A	N/A	N/A	N/A	N/A	N/A	N/A	N/A	N/A	N/A
Malawi	0.51	0.96	0.98	0.85	0.71	0.79	0.6	0.815	N/A	0.97	N/A	N/A	N/A	N/A	N/A	N/A	N/A	N/A	N/A	N/A	N/A		Malawi	0.61	0.64	N/A	0.4	0.63	0.82	0.47	0.58	0.55	0.8	0.47	0.37	N/A	0.55	N/A	0.96	0.84	0.92	0.71	0.85	0.98	0.92	0.9	0.88	0.62	0.703182
South Africa	N/A	N/A	N/A	N/A	N/A	N/A	N/A	N/A	N/A	N/A	N/A	N/A	N/A	N/A	N/A	N/A	N/A	N/A	N/A	N/A	N/A		South Africa	N/A	N/A	N/A	N/A	N/A	N/A	N/A	N/A	N/A	N/A	N/A	N/A	N/A	N/A	N/A	N/A	N/A	N/A	N/A	N/A	N/A	N/A	N/A	N/A	N/A	N/A
Ghana	0.71	0.8	0.96	0.66	0.31	0.89	0.47	0.681667	0.67	0.88	0.31	0.15	0.7	0.542	0.99	0.92	1	0.99	0.99	0.978	0.73114		Ghana	0.31	0.54	0.29	0.45	0.52	0.37	0.51	0.58	0.91	0.69	0.72	0.39	0.52	0.82	0.86	0.97	0.92	0.94	N/A	0.55	0.94	0.7	0.65	0.55	0.9	0.65
Kenya	0.5	0.81	0.87	0.54	0.22	0.66	0.42	0.586667	0.76	0.6	0.48	0.47	0.62	0.586	0.99	0.85	0.98	0.92	0.95	0.938	0.697404		Kenya	N/A	N/A	N/A	N/A	N/A	N/A	0.55	0.48	0.8	0.58	0.27	0.42	0.38	0.91	0.74	0.92	0.67	0.76	0.74	0.89	0.87	0.73	0.54	0.83	0.82	0.678947
Tanzania	0.71	0.53	0.53	0.51	0.53	0.52	0.54	0.526667	0.42	0.57	0.25	0.24	0.4	0.376	0.7	0.68	0.7	0.7	0.7	0.696	0.532561		Tanzania	0.46	0.59	0.4	0.31	0.29	0.15	0.66	0.41	0.95	0.85	0.24	0.26	0.51	0.93	0.87	0.97	0.89	0.96	0.96	0.77	0.97	0.96	0.95	0.96	0.96	0.6892
Nigeria	N/A	N/A	N/A	N/A	N/A	N/A	N/A	N/A	N/A	N/A	N/A	N/A	N/A	N/A	N/A	N/A	N/A	N/A	N/A	N/A	N/A		Nigeria	N/A	N/A	N/A	N/A	N/A	N/A	N/A	N/A	N/A	N/A	N/A	N/A	N/A	N/A	N/A	N/A	N/A	N/A	N/A	N/A	N/A	N/A	N/A	N/A	N/A	N/A
Ethiopia	0.55	0.46	0.51	0.28	0.39	0.55	0.53	0.453333	0.39	0.54	0.09	0.46	0.31	0.358	0.55	0.48	0.55	0.26	0.53	0.474	0.429754		Ethiopia	0.26	0.5	0.3	0.33	0.51	0.84	0.66	0.53	0.98	0.72	0.54	0.37	0.73	1	0.8	0.95	0.95	0.85	0.56	0.92	0.83	0.84	0.36	0.94	0.83	0.684
	Graphic Analysis
	Mean availability and readiness scores of BEmONC tracer items across countries
	Country	Mean availability of obstetric signal functions	Mean availability of newborn signal functions	Mean availability of tracer items for routine perinatal care	Overall mean availability score of BEmONC tracer items	Mean readiness score of BEmONC tracer items
	Malawi	0.82				0.7
	Ghana	0.681667	0.542	0.978	0.73114	0.65
	Kenya	0.586667	0.586	0.938	0.697404	0.68
	Tanzania	0.526667	0.376	0.696	0.532561	0.69
	Ethiopia	0.453333	0.358	0.474	0.429754	0.68

## Sheet: Societal Factors
Country	Proportion of women with some or more school attendance (%)	Proportion of women with primary education (%)	Proportion of women with sone secondary or higher education (%)	Proportion of women employed in the 12 months before surveys (%)	Proportion of women in the middle or more wealth quintiles (%)	Family size/Total fertility rate (average score)	Household size (average score)	Proportion of women with internet access (%)	Proportion of women with mass media access (%)	Average political stability index 1996 to 2023 (-2.5 weak; 2.5 strong)
Ghana	83.9	13.8	70.1	78.2	65.6	3.9	3.5	43.3	72.7	-0.02
Liberia	69.3	23.7	45.6	64.3	65.2	4.2	4.6	22	33.1	-0.95
Rwanda	90.6	58.3	32.3	73.3	62.4	4.1	4.3	12.3	65.6	-0.52
Malawi	87.9	62.1	25.8	67.1	61.7	4.4	4.5	5.5	37.2	-0.09
South Africa	98	9.1	88.9	38.5	60.5	2.6	3.4	47.4	82.3	-0.22
Zimbabwe	98.1	25.8	72.9	51.1	65.9	4	4.1	24.1	54.8	-0.95
Kenya	94.5	36.3	58.1	59.7	66.7	3.4	3.7	44.2	78.5	-1.15
Tanzania	83.9	53.2	30.7	64.3	66.9	4.8	4.5	12.8	45.6	-0.37
Mali	34	13	21	61	N/A	6.3	5.8	N/A	N/A	-0.9
Nigeria	65.1	14.4	50.7	68.4	63.5	5.3	4.7	15.7	44.4	-1.81
Ethiopia	52.2	35	17.2	50.2	65.3	4.6	4.6	4.4	26.4	-1.52
				Country	Average political stability index 1996 to 2023 (-2.5 weak; 2.5 strong)
				Ghana	-0.02
				Liberia	-0.95
				Rwanda	-0.52
				Malawi	-0.09
				South Africa	-0.22
				Zimbabwe	-0.95
				Kenya	-1.15
				Tanzania	-0.37
				Mali	-0.9
				Nigeria	-1.81
				Ethiopia	-1.52
